# Supplementary material for: Targeting the Cell Cycle, RRM2 and NF-κB for the Treatment of Breast Cancers
Source: Cancers (Basel). 2024 Feb 28;16(5):975. doi: 10.3390/cancers16050975 (PMC10930692; doi:10.3390/cancers16050975)
Supplement: Supplementary file 1 [file cancers-16-00975-s001.zip]

Archive with 1 entries (1 files):
- cancers-2872647-supplementary.pdf
